# Supplementary material for: Comparative Effectiveness of Combination Versus Single-Modality Physiotherapy for Rotator Cuff-Related Shoulder Pain: A Systematic Review and Network Meta-Analysis
Source: J Clin Med. 2025 Jul 5;14(13):4765. doi: 10.3390/jcm14134765 (PMC12250685; doi:10.3390/jcm14134765)
Supplement: Supplementary file 1 [file jcm-14-04765-s001.zip]

Archive with 31 entries (31 files):
- FigS2.tiff
- FigS3.tiff
- FigS4a.tiff
- FigS4b.tiff
- FigS4c.tiff
- FigS4d.tiff
- FigS4e.tiff
- FigS4f.tiff
- FigS4g.tiff
- FigS4h.tiff
- FigS4i.tiff
- FigS4j.tiff
- FigS4k.tiff
- FigS5a.tiff
- FigS5b.tiff
- FigS5c.tiff
- FigS5d.tiff
- FigS5e.tiff
- FigS5f.tiff
- FigS5g.tiff
- FigS5h.tiff
- FigS5i.tiff
- FigS5j.tiff
- README.txt
- TableS1_PRISMA_checklist.pdf
- TableS2_keyword_search.pdf
- TableS3_exclusion_reasons.pdf
- TableS4_FigS1_RoB2.pdf
- TableS5.pdf
- TableS6.pdf
- TableS7 Effect Size vs. MCID.pdf
