# Supplementary material for: Comparative Effectiveness of Combination Versus Single-Modality Physiotherapy for Rotator Cuff-Related Shoulder Pain: A Systematic Review and Network Meta-Analysis
Source: J Clin Med. 2025 Jul 5;14(13):4765. doi: 10.3390/jcm14134765 (PMC12250685; doi:10.3390/jcm14134765)
Supplement: Supplementary file 1 [file jcm-14-04765-s001.zip › README.txt]

README.txt

Title: Supplementary Tables and Figures for:
"Comparative Effectiveness of Combination versus Single-Modality Physiotherapy for Rotator Cuff-Related Shoulder Pain: A Systematic Review and Network Meta-Analysis"

Description:
This repository contains all supplementary materials associated with the manuscript submitted to the Journal of Clinical Medicine. It includes six supplementary tables and twenty-three supplementary figures that support the data synthesis, methodological transparency, and analytical robustness of the network meta-analysis.

----------------------------
Supplementary Tables
----------------------------

Table S1: PRISMA for network meta-analysis checklist  
- A completed PRISMA-NMA checklist indicating compliance with systematic review and reporting standards.

Table S2: Keywords and search results in different databases  
- A comprehensive list of keywords and search results used in PubMed, Embase, CENTRAL, and ClinicalTrials.gov.

Table S3: Excluded studies and reasons  
- A detailed list of studies excluded at the full-text stage, with documented reasons for exclusion.

Table S4: Detailed quality assessment of included studies using Cochrane risk of bias 2 tool  
- Risk of bias evaluation for each included RCT based on RoB 2 criteria.

Table S5: Inconsistency test results of the standardized mean difference (SMD) in shoulder function improvement after 12 weeks of physiotherapy.  
- Tests comparing direct and indirect evidence for function outcomes.

Table S6: Inconsistency test results of the standardized mean difference (SMD) in shoulder pain reduction after 12 weeks of physiotherapy.  
- Tests comparing direct and indirect evidence for pain outcomes.

Table S7: Comparison of Effect Sizes with MCID Thresholds
This table summarizes the effect sizes associated with combination therapy for each outcome and compares them to established minimal clinically important difference (MCID) thresholds to assess clinical significance.


----------------------------
Supplementary Figures
----------------------------

Figure S2: Sensitivity analysis for pain outcomes  
Figure S3: Sensitivity analysis for functional outcomes

Subgroup Analyses:
Figure S4a: Pain outcomes by intervention type  
Figure S4b: Functional outcomes by intervention type  
Figure S4c: Pain outcomes by study duration  
Figure S4d: Functional outcomes by study duration

Effect Size Visualizations:
Figure S4e: SMDs with 95% CIs comparing each intervention to Control (random effects model)  
Figure S4f: Forest plot of treatment effects compared to Control  
Figure S4g: Network meta-analysis SMDs for interventions vs. Control  
Figure S4h: Comparative effect sizes vs. Control  
Figure S4i: SMD-based forest plot of each intervention vs. Control  
Figure S4j: Trend favorability—Combination therapy  
Figure S4k: Summary forest plot of SMDs vs. Control

Comparison to Manual Therapy:
Figure S5a: Forest plot of MDs and 95% CIs vs. Manual therapy  
Figure S5b: Network meta-analysis vs. Manual therapy  
Figure S5c: MD-based comparison vs. Manual therapy  
Figure S5d: Relative effectiveness of interventions vs. Manual therapy  
Figure S5e: Forest plot of MDs for each treatment vs. Manual therapy  
Figure S5f: Comparative effects vs. Manual therapy  
Figure S5g: Forest plot of MDs with 95% CIs vs. Manual therapy  
Figure S5h: Network meta-analysis comparison vs. Manual therapy  
Figure S5i: MD-based comparison of treatments vs. Manual therapy  
Figure S5j: Summary of comparative effectiveness vs. Manual therapy

----------------------------
Contact
----------------------------
For any questions regarding this dataset, please contact:

Wei-Cheng Chao  
Doctoral Program in Tissue Engineering and Regenerative Medicine  
National Chung Hsing University, Taiwan  
Email: d109001704@mail.nchu.edu.tw / m9506015@gmail.com  
Tel.: +886 4 22840165 ext. 936
